# Supplementary material for: Urbanization Reduces Phyllosphere Microbial Network Complexity and Species Richness of Camphor Trees
Source: Microorganisms. 2023 Jan 17;11(2):233. doi: 10.3390/microorganisms11020233 (PMC9966171; doi:10.3390/microorganisms11020233)
Supplement: Supplementary file 1 [file microorganisms-11-00233-s001.zip]

Archive with 1 entries (1 files):
- microorganisms-2119197-supplementary.pdf
